# Supplementary material for: Association of Human FOS Promoter Variants with the Occurrence of Knee-Osteoarthritis in a Case Control Association Study
Source: Int J Mol Sci. 2019 Mar 19;20(6):1382. doi: 10.3390/ijms20061382 (PMC6471183; doi:10.3390/ijms20061382)
Supplement: Supplementary file 1 [file ijms-20-01382-s001.zip]

Archive with 1 entries (1 files):
- ijms-447789-SI.pdf
